# Supplementary material for: High quality genomes produced from single MinION flow cells clarify polyploid and demographic histories of critically endangered Fraxinus (ash) species
Source: Commun Biol. 2024 Jan 6;7:54. doi: 10.1038/s42003-023-05748-4 (PMC10771460; doi:10.1038/s42003-023-05748-4)
Supplement: Supplementary file 4 — Supplementary Data 1 [file 42003_2023_5748_MOESM4_ESM.xlsx]

## Sheet: Supplimentary Data 1
	Sample	Segregating_sites	Genome_size	Mapped_genome_size	Nucleotide_diversity_π	Mapped_nucleotide_diversity_π	π_F_spp_to_F_penn_ratio	Mapped_π_F_spp_to_F_penn_ratio	mutations/site/generation	adjusted_mutation_rate
	F_americana	3458091	851858478	8.51696e+08	0.00405947	0.00406024	0.869806	0.86944	7.77e-09	6.75555e-09
	F_nigra	2143896	776258169	7.75877e+08	0.00276183	0.00276319	0.591767	0.591696	7.77e-09	4.59747e-09
	F_pennsylvanica	3928012	841639580	8.41124e+08	0.0046671	0.00466995	1	1	7.77e-09	7.77e-09
	F_pennsylvanica_v1.4	2006769	756791283	6.64386e+08	0.00265168	0.00302049	0.568165	0.646792	7.77e-09	5.02557e-09
	Supplimentary Data 1: Mutation rate correction for PSMCR
